# Supplementary material for: A web resource for mining HLA associations with adverse drug reactions: HLA-ADR
Source: Database (Oxford). 2016 May 17;2016:baw069. doi: 10.1093/database/baw069 (PMC5647400; doi:10.1093/database/baw069)
Supplement: Supplementary Data [file baw069_Supplementary_Data.zip]

Archive with 1 entries (1 files):
- Supplementary.doc
